# Supplementary material for: Genome-Wide Analysis of Potassium Channel Genes in Rice: Expression of the OsAKT and OsKAT Genes under Salt Stress
Source: Genes (Basel). 2021 May 20;12(5):784. doi: 10.3390/genes12050784 (PMC8160896; doi:10.3390/genes12050784)
Supplement: Supplementary file 1 [file genes-12-00784-s001.zip]

Archive with 1 entries (1 files):
- genes-1207119-supplementary.pdf
